# Supplementary material for: Single-Cell Transcriptional Changes in Hypothalamic Corticotropin-Releasing Factor–Expressing Neurons After Early-Life Adversity Inform Enduring Alterations in Vulnerabilities to Stress
Source: Biol Psychiatry Glob Open Sci. 2021 Dec 23;3(1):99–109. doi: 10.1016/j.bpsgos.2021.12.006 (PMC9874075; doi:10.1016/j.bpsgos.2021.12.006)
Supplement: Key Resources Table [file mmc2.xlsx]

## Sheet: Key Resources Table
KEY RESOURCES TABLE
Resource Type	Specific Reagent or Resource	Source or Reference	Identifiers	Additional Information
Add additional rows as needed for each resource type	Include species and sex when applicable.	Include name of manufacturer, company, repository, individual, or research lab. Include PMID or DOI for references; use “this paper” if new.	Include catalog numbers, stock numbers, database IDs or accession numbers, and/or RRIDs. RRIDs are highly encouraged; search for RRIDs at https://scicrunch.org/resources.	Include any additional information or notes if necessary.
Antibody	rabbit anti-Ntng1	ThermoFisher	PA5-30447
Antibody	rabbit anti-AVP	Sigma	PC234L
Antibody	anti-rabbit IgG conjugated to Alexa Fluor 488	Invitrogen	A10042
Commercial Assay Or Kit	Papain	Worthington	NC9067191
Commercial Assay Or Kit	Direct-zol RNA pre-wash, 40 ml	Zymo Research	R2050-2-40
Commercial Assay Or Kit	Transcriptor First Strand cDNA Synthesis kit	Roche	4897030001
Commercial Assay Or Kit	Nextera XT DNA Library Preparation Kit	Illumina	FC-131-1096
Commercial Assay Or Kit	Corticosterone EIA Kit	Cayman	501320
Commercial Assay Or Kit	SuperScriptII RT	ThermoFisher	18064022
Commercial Assay Or Kit	Agencourt AMPure XP	Beckman Coulter	A63880
Organism/Strain	mouse: female Crh-IRES-Cre +/+	Jax	Stock No: 012704
Organism/Strain	mouse: male Ai14 tdTomato	Jax	Stock No: 007914
Sequence-Based Reagent	Primers for RT-qPCR, see Table S1	This paper, IDT	N/A
Sequence-Based Reagent	KAPA HiFi HotStart Uracil+ kit, 50 rxn	Roche	7959052001
Sequence-Based Reagent	RNasin Plus RNase inhibitor	Fisher (Promega)	PRN2615
Sequence-Based Reagent	FastStart essential DNA Green master	Roche	6924204001
Software; Algorithm	Image J	https://imagej.net/	RRID:SCR_003070
Software; Algorithm	kallisto	https://pachterlab.github.io/kallisto/about	RRID:SCR_016582
Software; Algorithm	Rstudio	http://www.rstudio.com/	RRID:SCR_000432
Software; Algorithm	GraphPad Prism	http://www.graphpad.com/	RRID:SCR_002798
Software; Algorithm	Metascape	http://metascape.org/gp/index.html#/main/step1	RRID:SCR_016620

## Sheet: Instructions
Key Resource Table
The journals of the Society of Biological Psychiatry support efforts in the biomedical research community to improve transparency and reproducibility in published research. Thus, Biological Psychiatry and Biological Psychiatry: Cognitive Neuroscience and Neuroimaging are pleased to participate in the initiative to include a Key Resources Table in published articles.
Authors are asked to submit this table at first revision, which may be uploaded using the "Key Resources Table" item type. This table will then be published as supplemental information.
The Key Resources Table is designed to promote reproducibility and thus, should include the resources and relevant details necessary to reproduce the study's results. It does not need to be exhaustive. Extensive lists (e.g., oligonucleotides, etc.) may be supplied in a supplementary table and the table referenced here. We strongly encourage the use of RRID identifiers that provide persistent, uni…
Resource categories
Note: For all categories, indicate sex and species when applicable
● Antibody - include host organism common name and clonality (e.g., “mouse monoclonal”)
● Biological sample - any other biological entity, ranging from isolated tissue to defined population
● Cell line - if a primary cell line, describe in Additional Information
● Chemical compound, drug - commercially available reagents
● Commercial assay/kit - detection assays; labeling and sample preparation kits
● Deposited data or public database - include both raw data from this paper deposited into a repository and public repository databases (postmortem tissue; genetic consortia data; etc.)
● Genetic reagent - applies to mutations and variants in whole organism, including transgenically introduced constructs
● Peptide, recombinant protein - commercially available reagents
● Recombinant DNA reagent - traditional cultured clones, plasmids, cDNAs, etc., including recombinant DNA libraries
● Sequence-based reagent - oligonucleotides, primers, etc.; indicate sequence
● Software, algorithm - include version number and URL for download
● Organism/Strain - applies to whole organism
● Transfected construct - in cell line; indicate species of cell line or construct component
● Other - miscellaneous other categories, including histological stains

## Sheet: Example Table
EXAMPLE KEY RESOURCES TABLE
Resource Type	Specific Reagent or Resource	Source or Reference	Identifiers	Additional Information
Add additional rows as needed for each resource type	Include species and sex when applicable.	Include name of manufacturer, company, repository, individual, or research lab. Include PMID or DOI for references; use “this paper” if new.	Include catalog numbers, stock numbers, database IDs or accession numbers, and/or RRIDs. RRIDs are highly encouraged; search for RRIDs at https://scicrunch.org/resources.	Include any additional information or notes if necessary.
Antibody	rabbit anti-E2F2	Abcam	Abcam Cat# ab50917, RRID:AB_869541
Antibody	total actin	MP Biomedicals	Cat#8691002, RRID:AB_2335304
Antibody	E2F3	Santa Cruz	C-18, Cat#SC-878, RRID:AB_2096807
Bacterial or Viral Strain	AAV-hSyn-DIO-hM3D(Gq)-mCherry	University of North Carolina Vector Core	N/A
Bacterial or Viral Strain	HSV-wtSmurf1	PMID: 10458166	Addgene plasmid # 11752
Biological Sample	postmortem brain tissue	Harvard Brain Tissue Resource Center	RRID:SCR_003316
Cell Line	control 03231 iPSC line	National Institute of Neurological Disorders and Stroke repository	NINDS # ND03231; RRID:SCR_004520
Chemical Compound, Drug	Terazosin	Sigma-Aldrich	N/A
Commercial Assay Or Kit	Bio-Rad DC Protein Assay	Bio-Rad Laboratories, Inc.	# 5000111
Commercial Assay Or Kit	TruSeq Stranded mRNA Sample Prep Kit v2	Illumina, Inc.	Cat. No. RS-122-2101
Deposited Data; Public Database	GSE17806, GSE53987, GSE35978, GSE13564, GSE80655, and GSE25219	NCBI GEO DataSets	RRID:SCR_005012; https://www.ncbi.nlm.nih.gov/gds
Organism/Strain	Mouse: C57BL/6J, male	The Jackson Laboratory	RRID:IMSR_JAX:000664
Sequence-Based Reagent	Primers for RT-qPCR, see Table S1	This paper	N/A
Software; Algorithm	HTSeq Python package	https://doi.org/10.1093/bioinformatics/btp120; https://doi.org/10.1093/bioinformatics/btu638	RRID:SCR_005514
Software; Algorithm	MATLAB v9.1	Mathworks	RRID:SCR_001622
